# Supplementary material for: Characterization and photocatalytic study of tantalum oxide nanoparticles prepared by the hydrolysis of tantalum oxo-ethoxide Ta8(μ3-O)2(μ-O)8(μ-OEt)6(OEt)14
Source: Beilstein J Nanotechnol. 2014 Jul 18;5:1082–90. doi: 10.3762/bjnano.5.121 (PMC4143119; doi:10.3762/bjnano.5.121)
Supplement: File 1 — CIF data of compound 1. [file Beilstein_J_Nanotechnol-05-1082-s001.res]

CIF of Compound 1
TITL                              ro051 in P21/n (14) sir97
CELL   0.71069 14.290570  13.965846  16.962107    90.0000    91.6077    90.0000
ZERR         2  0.000468   0.000492   0.000538     0.0000     0.0029     0.0000
LATT  1
SYMM  0.50000-X, 0.50000+Y, 0.50000-Z
SFAC    C   H   O   TA
UNIT   80 200  60  16
LIST 4 ! automatically inserted. Change 6 to 4 for CHECKCIF!!
MERG      2
L.S.      5
BOND  $H
CONF
TEMP  -150
ACTA  50
EXYZ C91 C92
EADP C91 C92
FMAP      2
PLAN     -25
WGHT    0.031300   21.290100
FVAR       1.33931   0.38089   0.34634
C1    1    0.130732    0.659043    0.203323    11.00000    0.02970    0.05163 =
         0.03476    0.00193    0.00716   -0.00927
AFIX  23
H1A   2    0.192777    0.660341    0.230772    11.00000   -1.20000
H1B   2    0.121369    0.721208    0.176185    11.00000   -1.20000
AFIX   0
C2    1    0.128377    0.580705    0.144417    11.00000    0.05539    0.05783 =
         0.04676   -0.01521    0.00737    0.00680
AFIX 137
H2A   2    0.133396    0.518908    0.171578    11.00000   -1.50000
H2B   2    0.180883    0.588042    0.108967    11.00000   -1.50000
H2C   2    0.069294    0.583343    0.113737    11.00000   -1.50000
AFIX   0
PART 1
C3    1   -0.103543    0.855357    0.234806    11.00000    0.10133    0.09673 =
         0.04421    0.02564    0.00225    0.06121
AFIX  23
H3A   2   -0.095368    0.925574    0.239085    11.00000   -1.20000
H3B   2   -0.169557    0.840652    0.246250    11.00000   -1.20000
AFIX   0
C4    1   -0.085708    0.826494    0.154142    11.00000    0.05550    0.07567 =
         0.05552    0.00246   -0.01899    0.01561
AFIX 137
H4A   2   -0.024903    0.851623    0.138618    11.00000   -1.50000
H4B   2   -0.135039    0.851982    0.118747    11.00000   -1.50000
H4C   2   -0.085176    0.756446    0.150757    11.00000   -1.50000
AFIX   0
C5    1   -0.110539    0.842343    0.459886    11.00000    0.04628    0.02865 =
         0.04123    0.00665    0.00824    0.01342
AFIX  23
H5A   2   -0.099477    0.890267    0.418162    11.00000   -1.20000
H5B   2   -0.095662    0.872714    0.511465    11.00000   -1.20000
AFIX   0
C6    1   -0.210941    0.813743    0.456776    11.00000    0.04400    0.05055 =
         0.04925    0.01245    0.01643    0.02637
AFIX 137
H6A   2   -0.227077    0.787792    0.404464    11.00000   -1.50000
H6B   2   -0.250058    0.869804    0.466907    11.00000   -1.50000
H6C   2   -0.221774    0.764808    0.496911    11.00000   -1.50000
AFIX   0
C7    1    0.163301    0.857787    0.338983    11.00000    0.03455    0.03601 =
         0.03267    0.01255   -0.00164   -0.01141
AFIX  23
H7A   2    0.145411    0.857909    0.282173    11.00000   -1.20000
H7B   2    0.232502    0.858342    0.343762    11.00000   -1.20000
AFIX   0
C8    1    0.124608    0.946872    0.377778    11.00000    0.05695    0.02763 =
         0.08906    0.00280   -0.00364   -0.00372
AFIX 137
H8A   2    0.056699    0.949735    0.368317    11.00000   -1.50000
H8B   2    0.153772    1.003862    0.355380    11.00000   -1.50000
H8C   2    0.138387    0.944497    0.434668    11.00000   -1.50000
AFIX   0
PART 2
C92   1    0.249215    0.514386    0.348141   -31.00000    0.07627    0.05309 =
         0.06500    0.01169    0.03206    0.02505
AFIX  23
H9C   2    0.185434    0.487985    0.353618   -31.00000   -1.20000
H9D   2    0.261747    0.515455    0.291041   -31.00000   -1.20000
AFIX   0
C102  1    0.310040    0.450793    0.382319   -31.00000    0.05502
AFIX 137
H10D  2    0.371069    0.481585    0.391087   -31.00000   -1.50000
H10E  2    0.316980    0.395359    0.347544   -31.00000   -1.50000
H10F  2    0.285871    0.429642    0.432939   -31.00000   -1.50000
AFIX   0
PART 0
C11   1    0.337031    0.854393    0.499079    11.00000    0.05112    0.02647 =
         0.04825   -0.00281    0.00152   -0.01379
AFIX  23
H11A  2    0.338024    0.860215    0.557265    11.00000   -1.20000
H11B  2    0.303071    0.910535    0.477019    11.00000   -1.20000
AFIX   0
C12   1    0.433995    0.856002    0.471795    11.00000    0.05760    0.05647 =
         0.05488    0.00424    0.00258   -0.02766
AFIX 137
H12A  2    0.469274    0.803033    0.496149    11.00000   -1.50000
H12B  2    0.463505    0.916921    0.486796    11.00000   -1.50000
H12C  2    0.433700    0.849123    0.414291    11.00000   -1.50000
AFIX   0
C13   1    0.142643    0.780577    0.618477    11.00000    0.03750    0.03568 =
         0.03628   -0.00588   -0.00133   -0.00515
AFIX  23
H13A  2    0.211245    0.771584    0.623821    11.00000   -1.20000
H13B  2    0.113002    0.746011    0.662199    11.00000   -1.20000
AFIX   0
C14   1    0.119302    0.885939    0.622844    11.00000    0.06303    0.03811 =
         0.06789   -0.02966   -0.00273   -0.00233
AFIX 137
H14A  2    0.151132    0.920275    0.580932    11.00000   -1.50000
H14B  2    0.140146    0.911283    0.674273    11.00000   -1.50000
H14C  2    0.051490    0.894592    0.616160    11.00000   -1.50000
AFIX   0
C15   1    0.136997    0.583006    0.761828    11.00000    0.05149    0.04639 =
         0.04017   -0.00381   -0.00540    0.01071
AFIX  23
H15A  2    0.072812    0.595959    0.741054    11.00000   -1.20000
H15B  2    0.163836    0.644062    0.781658    11.00000   -1.20000
AFIX   0
C16   1    0.133050    0.513500    0.827305    11.00000    0.06728    0.05684 =
         0.04526   -0.00650    0.00066    0.00377
AFIX 137
H16A  2    0.105836    0.453291    0.807813    11.00000   -1.50000
H16B  2    0.094234    0.539456    0.868963    11.00000   -1.50000
H16C  2    0.196463    0.501645    0.848572    11.00000   -1.50000
AFIX   0
PART 1
C171  1    0.370533    0.386027    0.626914    21.00000    0.08290
AFIX  23
H17A  2    0.360318    0.335364    0.666578    21.00000   -1.20000
H17B  2    0.404323    0.439075    0.653962    21.00000   -1.20000
AFIX   0
C181  1    0.430527    0.347371    0.566428    21.00000    0.07043
AFIX 137
H18A  2    0.392485    0.310562    0.528204    21.00000   -1.50000
H18B  2    0.477925    0.305478    0.591105    21.00000   -1.50000
H18C  2    0.461470    0.400108    0.539346    21.00000   -1.50000
AFIX   0
PART 0
C19   1    0.123868    0.230243    0.327031    11.00000    0.08622    0.08070 =
         0.03515   -0.00698    0.01084    0.03925
AFIX  23
H19A  2    0.111174    0.160657    0.329834    11.00000   -1.20000
H19B  2    0.191382    0.239507    0.339374    11.00000   -1.20000
AFIX   0
C20   1    0.106134    0.260166    0.249349    11.00000    0.08942    0.14909 =
         0.03632   -0.00674    0.01298    0.05294
AFIX 137
H20A  2    0.041489    0.283148    0.243825    11.00000   -1.50000
H20B  2    0.115240    0.206263    0.213376    11.00000   -1.50000
H20C  2    0.149250    0.312051    0.236418    11.00000   -1.50000
AFIX   0
O1    3    0.062465    0.629598    0.436617    11.00000    0.01769    0.02400 =
         0.02291   -0.00274    0.00374    0.00127
O2    3    0.221879    0.585806    0.533142    11.00000    0.01854    0.02876 =
         0.02638    0.00208   -0.00203    0.00160
O3    3    0.114830    0.417829    0.505091    11.00000    0.02561    0.02683 =
         0.02444    0.00161    0.00575    0.00040
O4    3    0.101792    0.379976    0.659663    11.00000    0.02661    0.02123 =
         0.02281    0.00239    0.00106   -0.00261
O5    3    0.049403    0.563380    0.594699    11.00000    0.02528    0.02949 =
         0.02330    0.00199    0.00263   -0.00655
O6    3    0.060780    0.646199    0.258625    11.00000    0.02635    0.03991 =
         0.02646    0.00279    0.00655   -0.00124
O7    3   -0.046388    0.811668    0.291348    11.00000    0.02988    0.03661 =
         0.03699    0.01157   -0.00028   -0.00085
O8    3   -0.049791    0.762430    0.449357    11.00000    0.02452    0.02288 =
         0.03084   -0.00211    0.00265    0.00413
O9    3    0.128429    0.773524    0.374757    11.00000    0.02546    0.02321 =
         0.03309    0.00301    0.00751   -0.00508
O10   3    0.246952    0.611100    0.374160    11.00000    0.02432    0.03277 =
         0.03080   -0.00264    0.00581   -0.00066
O11   3    0.288154    0.770542    0.477165    11.00000    0.03122    0.02786 =
         0.04333    0.00012    0.00254   -0.01328
O12   3    0.109110    0.742653    0.544122    11.00000    0.03100    0.02665 =
         0.02431   -0.00356    0.00206    0.00054
O13   3    0.193307    0.546828    0.699301    11.00000    0.02964    0.03431 =
         0.03389    0.00367   -0.00288   -0.00639
O14   3    0.283455    0.419949    0.600479    11.00000    0.02155    0.03721 =
         0.04449    0.00546   -0.00024    0.00235
O15   3    0.073334    0.275443    0.385829    11.00000    0.02841    0.03037 =
         0.02548   -0.00483    0.00159    0.00808
TA1   4   -0.001351    0.702621    0.344073    11.00000    0.02503    0.02338 =
         0.02483    0.00261    0.00236    0.00021
TA2   4    0.194373    0.679637    0.458398    11.00000    0.02215    0.02372 =
         0.02724    0.00075    0.00272   -0.00269
TA3   4    0.168079    0.484342    0.600937    11.00000    0.02088    0.02483 =
         0.02702    0.00204   -0.00010   -0.00027
TA4   4    0.015587    0.346152    0.464229    11.00000    0.02208    0.02156 =
         0.02378   -0.00017    0.00279    0.00117
HKLF 4
 
REM                               ro051 in P21/n (14) sir97
REM R1 =  0.0390 for   6048 Fo > 4sig(Fo)  and  0.0605 for all   7750 data
REM    362 parameters refined using      0 restraints
 
END  
     
WGHT      0.0313     21.2765 
REM Highest difference peak  2.196,  deepest hole -1.472,  1-sigma level  0.275
Q1    1  -0.0180  0.7204  0.5379  11.00000  0.05    2.20
Q2    1  -0.0003  0.6278  0.3421  11.00000  0.05    1.94
Q3    1   0.0235  0.8983  0.2006  11.00000  0.05    1.88
Q4    1   0.1946  0.6231  0.4580  11.00000  0.05    1.85
Q5    1   0.3457  0.8212  0.5940  11.00000  0.05    1.79
Q6    1   0.0241  0.7025  0.5924  11.00000  0.05    1.77
Q7    1   0.1945  0.7417  0.4572  11.00000  0.05    1.73
Q8    1   0.1760  1.0387  0.3383  11.00000  0.05    1.66
Q9    1   0.0388  0.5397  0.3221  11.00000  0.05    1.59
Q10   1   0.0843  0.3497  0.4726  11.00000  0.05    1.53
Q11   1   0.1864  0.5363  0.4112  11.00000  0.05    1.52
Q12   1   0.1456  0.5037  0.6796  11.00000  0.05    1.50
Q13   1   0.2554  0.6777  0.4626  11.00000  0.05    1.48
Q14   1   0.0076  0.8458  0.3909  11.00000  0.05    1.47
Q15   1   0.0215  0.4864  0.5117  11.00000  0.05    1.41
Q16   1   0.3576  0.8678  0.4043  11.00000  0.05    1.37
Q17   1   0.1797  0.3539  0.3402  11.00000  0.05    1.36
Q18   1   0.2379  0.4844  0.6030  11.00000  0.05    1.35
Q19   1   0.3789  0.5035  0.5246  11.00000  0.05    1.35
Q20   1   0.1768  0.6371  0.6492  11.00000  0.05    1.32
Q21   1   0.2824  0.4609  0.2342  11.00000  0.05    1.32
Q22   1  -0.1840  0.8745  0.2747  11.00000  0.05    1.31
Q23   1   0.1819  0.9613  0.6542  11.00000  0.05    1.29
Q24   1   0.1658  0.4189  0.6062  11.00000  0.05    1.29
Q25   1   0.1841  0.4707  0.7245  11.00000  0.05    1.29
